# Supplementary material for: Establishing Imaging Biomarkers of Host Immune System Efficacy during Glioblastoma Therapy Response: Challenges, Obstacles and Future Perspectives
Source: Metabolites. 2022 Mar 14;12(3):243. doi: 10.3390/metabo12030243 (PMC8950145; doi:10.3390/metabo12030243)
Supplement: Supplementary file 1 [file metabolites-12-00243-s001.zip]

Archive with 1 entries (1 files):
- metabolites-1608473-supplementary.pdf
